# Supplementary material for: A cross-sectional study of physical activity behaviour and associations with wellbeing during the UK coronavirus lockdown
Source: J Health Psychol. 2021 Mar 3;27(6):1432–44. doi: 10.1177/1359105321999710 (PMC9036158; doi:10.1177/1359105321999710)
Supplement: sj-sps-2-hpq-10.1177_1359105321999710 – A cross-sectional study of physical activity behaviour and associations with wellbeing during the UK coronavirus lockdown [file sj-sps-2-hpq-10.1177_1359105321999710.sps]

* Encoding: UTF-8.

DESCRIPTIVES VARIABLES=Age SES
  /STATISTICS=MEAN STDDEV MIN MAX.

FREQUENCIES VARIABLES=Gender Ethnicity EmploymentpreC19 Employmentc19 Garden Shielding
  /ORDER=ANALYSIS.

FREQUENCIES VARIABLES=Gymmainmodepre Outdoorwalkingmainmodepre Outdoorunningmainmodepre 
    Outdoorcyclingmainmodepre sportsmainmodepre Fitnessclassmainmodepre 
    Gardeningconservationmainmodepre Otherpre
  /ORDER=ANALYSIS.

FREQUENCIES VARIABLES=Exerciseindoorshomepre Exerciseindoorsleisurepre Exerciseoutdoorsurbanpre 
    Exerciseoutdoorgardenpre Exerciseoutdoorslocalparkorrecpre Exrciseoutdoorsallotmentpre 
    Exerciseoutdoorsnaturedrivepre
  /ORDER=ANALYSIS.

FREQUENCIES VARIABLES=outdoorwalkingC19 OutdoorunningC19 OutdoorcyclingC19 OnlinefitnessC19 
    GardeningconservationC19 OtherC19
  /ORDER=ANALYSIS.

FREQUENCIES VARIABLES=exerciseindoorshomeC19 ExerciseoutdoorsurbanC19 ExerciseoutdoorsgardenC19 
    ExerciseoutdoorsparkrecC19 ExerciseoutdoorsallotmentC19 ExercisenaturedriveC19
  /ORDER=ANALYSIS.

FREQUENCIES VARIABLES=PAcategory ImportancePAC19
  /ORDER=ANALYSIS.

ONEWAY VPAMETmins MPAMETmins WalkMETmins TotalMETmins Sittngcleaned BY ImportancePAC19
  /STATISTICS DESCRIPTIVES EFFECTS HOMOGENEITY BROWNFORSYTHE WELCH 
  /PLOT MEANS
  /MISSING ANALYSIS
  /POSTHOC=TUKEY ALPHA(0.05).

DESCRIPTIVES VARIABLES=WEMWBStotalmetric DASSdepression DASSanxiety DASSstress
  /STATISTICS=MEAN STDDEV MIN MAX.

T-TEST
  /TESTVAL=23.7
  /MISSING=ANALYSIS
  /VARIABLES=WEMWBStotalmetric
  /CRITERIA=CI(.95).

ONEWAY WEMWBStotalmetric DASSdepression DASSanxiety DASSstress BY PAcategory
  /STATISTICS DESCRIPTIVES EFFECTS HOMOGENEITY BROWNFORSYTHE WELCH 
  /PLOT MEANS
  /MISSING ANALYSIS
  /POSTHOC=TUKEY ALPHA(0.05).

ONEWAY WEMWBStotalmetric DASSdepression DASSanxiety DASSstress BY ImportancePAC19
  /STATISTICS DESCRIPTIVES EFFECTS HOMOGENEITY BROWNFORSYTHE WELCH 
  /PLOT MEANS
  /MISSING ANALYSIS
  /POSTHOC=TUKEY ALPHA(0.05).

DATASET ACTIVATE DataSet1.
REGRESSION
  /DESCRIPTIVES MEAN STDDEV CORR SIG N
  /MISSING PAIRWISE
  /STATISTICS COEFF OUTS R ANOVA COLLIN TOL CHANGE ZPP
  /CRITERIA=PIN(.05) POUT(.10)
  /NOORIGIN 
  /DEPENDENT TotalMETmins
  /METHOD=ENTER Age Gender SES
  /METHOD=ENTER Employmentc19 Garden Shielding ImportancePAC19
  /SCATTERPLOT=(*ZRESID ,*ZPRED)
  /RESIDUALS NORMPROB(ZRESID)
  /CASEWISE PLOT(ZRESID) OUTLIERS(3)
  /SAVE MAHAL COOK RESID ZRESID.

REGRESSION
  /DESCRIPTIVES MEAN STDDEV CORR SIG N
  /MISSING PAIRWISE
  /STATISTICS COEFF OUTS R ANOVA COLLIN TOL CHANGE ZPP
  /CRITERIA=PIN(.05) POUT(.10)
  /NOORIGIN 
  /DEPENDENT Sittngcleaned
  /METHOD=ENTER Age Gender SES
  /METHOD=ENTER Employmentc19 Garden Shielding ImportancePAC19
  /SCATTERPLOT=(*ZRESID ,*ZPRED)
  /RESIDUALS NORMPROB(ZRESID)
  /CASEWISE PLOT(ZRESID) OUTLIERS(3)
  /SAVE MAHAL COOK RESID ZRESID.

REGRESSION
  /DESCRIPTIVES MEAN STDDEV CORR SIG N
  /MISSING PAIRWISE
  /STATISTICS COEFF OUTS R ANOVA COLLIN TOL CHANGE ZPP
  /CRITERIA=PIN(.05) POUT(.10)
  /NOORIGIN 
  /DEPENDENT WEMWBStotalmetric
  /METHOD=ENTER Age Gender SES
  /METHOD=ENTER Employmentc19 Garden Shielding ImportancePAC19 TotalMETmins
  /SCATTERPLOT=(*ZRESID ,*ZPRED)
  /RESIDUALS NORMPROB(ZRESID)
  /CASEWISE PLOT(ZRESID) OUTLIERS(3)
  /SAVE MAHAL COOK RESID ZRESID.

REGRESSION
  /DESCRIPTIVES MEAN STDDEV CORR SIG N
  /MISSING PAIRWISE
  /STATISTICS COEFF OUTS R ANOVA COLLIN TOL CHANGE ZPP
  /CRITERIA=PIN(.05) POUT(.10)
  /NOORIGIN 
  /DEPENDENT DASSdepression
  /METHOD=ENTER Age Gender SES
  /METHOD=ENTER Employmentc19 Garden Shielding ImportancePAC19 TotalMETmins
  /SCATTERPLOT=(*ZRESID ,*ZPRED)
  /RESIDUALS NORMPROB(ZRESID)
  /CASEWISE PLOT(ZRESID) OUTLIERS(3)
  /SAVE MAHAL COOK RESID ZRESID.

REGRESSION
  /DESCRIPTIVES MEAN STDDEV CORR SIG N
  /MISSING PAIRWISE
  /STATISTICS COEFF OUTS R ANOVA COLLIN TOL CHANGE ZPP
  /CRITERIA=PIN(.05) POUT(.10)
  /NOORIGIN 
  /DEPENDENT DASSanxiety
  /METHOD=ENTER Age Gender SES
  /METHOD=ENTER Employmentc19 Garden Shielding ImportancePAC19 TotalMETmins
  /SCATTERPLOT=(*ZRESID ,*ZPRED)
  /RESIDUALS NORMPROB(ZRESID)
  /CASEWISE PLOT(ZRESID) OUTLIERS(3)
  /SAVE MAHAL COOK RESID ZRESID.

REGRESSION
  /DESCRIPTIVES MEAN STDDEV CORR SIG N
  /MISSING PAIRWISE
  /STATISTICS COEFF OUTS R ANOVA COLLIN TOL CHANGE ZPP
  /CRITERIA=PIN(.05) POUT(.10)
  /NOORIGIN 
  /DEPENDENT DASSstress
  /METHOD=ENTER Age Gender SES
  /METHOD=ENTER Employmentc19 Garden Shielding ImportancePAC19 TotalMETmins
  /SCATTERPLOT=(*ZRESID ,*ZPRED)
  /RESIDUALS NORMPROB(ZRESID)
  /CASEWISE PLOT(ZRESID) OUTLIERS(3)
  /SAVE MAHAL COOK RESID ZRESID.
